# Supplementary material for: Mandelamide Isolated from Prunus persica Flowers Attenuates TNF-α–Driven Oxidative and Inflammatory Responses in Human Skin Cells
Source: Biomolecules. 2026 May 1;16(5):672. doi: 10.3390/biom16050672 (PMC13204222; doi:10.3390/biom16050672)
Supplement: Supplementary file 1 [file biomolecules-16-00672-s001.zip]

Archive with 2 entries (2 files):
- biomolecules-4165713-file S1.WB.pdf
- biomolecules-4165713-supplementary figures.pdf
